# Supplementary material for: Vitamin K2 sensitizes the efficacy of venetoclax in acute myeloid leukemia by targeting the NOXA-MCL-1 pathway
Source: PLoS One. 2024 Jul 25;19(7):e0307662. doi: 10.1371/journal.pone.0307662 (PMC11271855; doi:10.1371/journal.pone.0307662)
Supplement: S1 File — (XLSX) [file pone.0307662.s004.xlsx]

## Sheet: HL-60 48h
		VEN (nM)	VK2 (μM)					MEAN	S.D.
		0	0	1.03128	0.990638	0.978087		1	0.0278031
			1	1.12568	1.04372	1.07095		1.08012	0.041745
			5	0.973762	1.0043	1.00628		0.994778	0.0182273
			10	0.67006	0.638087	0.646505		0.651551	0.0165727
			25	0.491016	0.448791	0.441538		0.460448	0.0267199
			50	0.410555	0.43371	0.505038		0.449768	0.0492455
		10	0	0.725751	0.76461	0.728128		0.739496	0.0217816
			1	0.873306	0.902768	0.898691		0.891589	0.0159639
			5	0.557895	0.602352	0.637426		0.599224	0.0398578
			10	0.215816	0.219455	0.237491		0.224254	0.0116069
			25	0.217361	0.232168	0.233112		0.227547	0.00883384
			50	0.213457	0.239697	0.242132		0.231762	0.0158992
		25	0	0.573368	0.551384	0.562947		0.562566	0.010997
			1	0.701846	0.721983	0.744954		0.722928	0.0215695
			5	0.434469	0.520199	0.514753		0.489807	0.0480013
			10	0.17738	0.179274	0.19721		0.184621	0.0109431
			25	0.164234	0.16605	0.161309		0.163864	0.00239161
			50	0.163153	0.169371	0.16808		0.166868	0.00328153
		50	0	0.442285	0.436921	0.392139		0.423782	0.0275341
			1	0.577437	0.547694	0.551449		0.55886	0.0161972
			5	0.467975	0.366177	0.364711		0.399621	0.0592007
			10	0.202675	0.177272	0.187149		0.189032	0.0128054
			25	0.156691	0.175608	0.159517		0.163939	0.0102046
			50	0.146451	0.147729	0.156428		0.150203	0.00542914

## Sheet: HL-60 72h
		VEN (nM)	VK2 (μM)					MEAN	S.D.
		0	0	1.15819	0.944761	0.897053		1	0.139054
			1	1.02032	1.02875	0.908516		0.985863	0.067117
			5	0.749956	0.637151	0.658792		0.681966	0.0598665
			10	0.576686	0.558224	0.542816		0.559242	0.0169581
			25	0.474433	0.449813	0.48068		0.468309	0.0163193
			50	0.443421	0.41988	0.41033		0.424544	0.0170313
		10	0	0.520323	0.532214	0.565696		0.539411	0.0235271
			1	0.496292	0.578175	0.556374		0.543613	0.0424066
			5	0.573294	0.529706	0.533996		0.545665	0.0240233
			10	0.197412	0.201984	0.208903		0.202766	0.00578529
			25	0.141974	0.156621	0.149862		0.149485	0.00733091
			50	0.149229	0.14649	0.14619		0.147303	0.00167486
		25	0	0.660894	0.673499	0.676818		0.670404	0.00840126
			1	0.721099	0.735331	0.781917		0.746116	0.0318114
			5	0.573808	0.589259	0.57413		0.579066	0.00882925
			10	0.182245	0.180766	0.172268		0.178426	0.00538423
			25	0.113846	0.113986	0.115425		0.114419	0.000874165
			50	0.0996607	0.0987957	0.0878584		0.0954383	0.00657859
		50	0	0.612778	0.617335	0.576869		0.602327	0.0221653
			1	0.741937	0.696046	0.639295		0.692426	0.0514168
			5	0.565698	0.538258	0.53943		0.547795	0.0155156
			10	0.148565	0.155007	0.133644		0.145739	0.0109582
			25	0.090019	0.0834367	0.07679		0.0834152	0.00661454
			50	0.0691876	0.065838	0.0633779		0.0661345	0.00291614

## Sheet: SKM-1 48h
		VEN (μM)	VK2 (μM)					MEAN	S.D.
		0	0	1.0079	0.987723	1.00438		1	0.0107767
			1	1.11322	1.12122	1.09224		1.10889	0.014964
			5	1.17171	1.16275	1.13534		1.1566	0.0189478
			10	0.914614	0.973762	0.95665		0.948342	0.0304368
			25	0.932277	0.820393	0.886436		0.879702	0.0562451
			50	1.00239	0.858726	0.801055		0.88739	0.103683
		1	0	0.938601	0.909906	0.952825		0.933777	0.0218624
			1	1.00072	0.977167	1.0811		1.01966	0.0544929
			5	0.997943	0.978056	1.02344		0.999811	0.0227477
			10	0.561879	0.61583	0.661141		0.61295	0.0496934
			25	0.297524	0.290001	0.293288		0.293604	0.00377175
			50	0.3782	0.390078	0.396572		0.388283	0.00931623
		2.5	0	0.816537	0.853069	0.784166		0.817924	0.0344724
			1	0.944888	0.954049	0.915449		0.938129	0.0201685
			5	0.85046	0.822604	0.77265		0.815238	0.0394248
			10	0.510105	0.491919	0.500311		0.500778	0.00910188
			25	0.247901	0.19745	0.206722		0.217358	0.0268548
			50	0.280872	0.272576	0.279416		0.277621	0.00442951
		5	0	0.32962	0.326841	0.334865		0.330442	0.0040746
			1	0.434934	0.420111	0.399678		0.418241	0.0177022
			5	0.393329	0.392083	0.359373		0.381595	0.0192549
			10	0.263721	0.271939	0.252686		0.262782	0.00966049
			25	0.153144	0.149675	0.142621		0.14848	0.00536213
			50	0.164678	0.176093	0.169145		0.169972	0.00575237

## Sheet: SKM-1 72h
		VEN (μM)	VK2 (μM)					MEAN	S.D.
		0	0	0.975497	1.00008	1.02442		1	0.0244627
			1	1.01757	0.97296	1.06794		1.01949	0.0475192
			5	1.01962	0.901943	0.897178		0.93958	0.0693574
			10	0.685083	0.637966	0.675959		0.666336	0.0249891
			25	0.535412	0.522438	0.566989		0.541613	0.0229134
			50	0.360209	0.383565	0.364425		0.3694	0.0124475
		1	0	0.700417	0.724998	0.786762		0.737392	0.0444869
			1	0.752339	0.681314	0.686241		0.706631	0.0396608
			5	0.66518	0.647949	0.660518		0.657883	0.00891271
			10	0.520668	0.514479	0.50739		0.514179	0.00664407
			25	0.288986	0.282259	0.289555		0.286933	0.00405852
			50	0.290797	0.275546	0.304152		0.290165	0.0143132
		2.5	0	0.495139	0.484757	0.525043		0.501646	0.0209163
			1	0.550618	0.572142	0.532431		0.55173	0.0198785
			5	0.519451	0.492255	0.489792		0.500499	0.0164591
			10	0.392626	0.385825	0.373895		0.384115	0.00948224
			25	0.179724	0.190842	0.186917		0.185828	0.00563824
			50	0.202311	0.215514	0.225178		0.214334	0.0114791
		5	0	0.230024	0.209985	0.196715		0.212241	0.0167687
			1	0.285192	0.261941	0.234332		0.260488	0.0254614
			5	0.283087	0.264383	0.242525		0.263332	0.0203015
			10	0.225595	0.210335	0.19201		0.209313	0.0168157
			25	0.118609	0.114023	0.119682		0.117438	0.003006
			50	0.100369	0.104981	0.0963569		0.100569	0.00431529

## Sheet: THP-1 48h
		VEN (nM)	VK2 (μM)					MEAN	S.D.
		0	0	1	1	1		1	0
			1	1.06478	1.07155	1.08174		1.07269	0.00853741
			5	1.06535	1.03558	1.04869		1.04987	0.0149204
			10	0.940917	0.919969	0.931708		0.930865	0.0104993
			25	0.67396	0.683213	0.689734		0.682302	0.00792636
			50	0.635	0.632031	0.642976		0.636669	0.00566044
		100	0	0.747958	0.745743	0.753426		0.749043	0.00395467
			1	0.883329	0.878518	0.888058		0.883302	0.00476997
			5	0.815555	0.793849	0.798485		0.80263	0.0114309
			10	0.565583	0.556545	0.56189		0.561339	0.00454437
			25	0.305864	0.295411	0.30085		0.300708	0.00522834
			50	0.32171	0.305392	0.308557		0.311887	0.00865317
		250	0	0.680643	0.695565	0.699478		0.691895	0.00993903
			1	0.686302	0.694673	0.69485		0.691942	0.00488498
			5	0.603278	0.603257	0.608432		0.604989	0.00298165
			10	0.335683	0.328321	0.332654		0.332219	0.00370041
			25	0.114746	0.112904	0.112947		0.113532	0.00105151
			50	0.0495445	0.0527529	0.0527467		0.0516814	0.00185057
		500	0	0.671743	0.675638	0.682262		0.676548	0.00531819
			1	0.665039	0.679598	0.688129		0.677588	0.0116756
			5	0.572173	0.584845	0.582851		0.579956	0.00681425
			10	0.316083	0.321852	0.324018		0.320651	0.00410169
			25	0.0985451	0.0968437	0.099617		0.0983353	0.00139849
			50	0.0387926	0.0397041	0.0389569		0.0391512	0.000485807

## Sheet: THP-1 72h
		VEN (nM)	VK2 (μM)					MEAN	S.D.
		0	0	1	1	1		1	0
			1	1.03635	1.04249	1.03307		1.0373	0.00477905
			5	0.818428	0.822796	0.821569		0.820931	0.00225259
			10	0.624194	0.619442	0.623686		0.622441	0.00260959
			25	0.508557	0.505081	0.503618		0.505752	0.00253728
			50	0.472095	0.47021	0.474623		0.472309	0.00221431
		100	0	0.74042	0.730883	0.728884		0.733396	0.00616464
			1	0.822962	0.810656	0.80882		0.814146	0.00768971
			5	0.622146	0.617207	0.618627		0.619327	0.00254246
			10	0.332009	0.332161	0.333627		0.332599	0.000893734
			25	0.194599	0.192231	0.191109		0.192646	0.00178201
			50	0.223477	0.219393	0.21801		0.220293	0.00284282
		250	0	0.598308	0.593019	0.593929		0.595085	0.00282742
			1	0.605772	0.602088	0.605494		0.604451	0.00205176
			5	0.468586	0.465121	0.463595		0.465767	0.00255748
			10	0.172232	0.173045	0.170429		0.171902	0.00133911
			25	0.0521492	0.0511757	0.0523443		0.0518897	0.000626015
			50	0.0269491	0.0270748	0.026216		0.0267466	0.000463833
		500	0	0.576235	0.566798	0.570169		0.571067	0.00478225
			1	0.608687	0.597809	0.596779		0.601092	0.00659798
			5	0.460516	0.452377	0.454052		0.455649	0.00429792
			10	0.169448	0.166706	0.166641		0.167598	0.00160239
			25	0.0498771	0.047158	0.0483047		0.0484466	0.00136513
			50	0.018253	0.0173485	0.017375		0.0176589	0.000514754

## Sheet: U-937 48h
		VEN (μM)	VK2 (μM)					MEAN	S.D.
		0	0	1	1	1		1	0
			1	1.20867	1.21581	1.21144		1.21197	0.00360271
			5	1.34537	1.34708	1.33895		1.3438	0.00428479
			10	1.17423	1.16913	1.16183		1.1684	0.00623185
			25	0.984426	0.976331	0.974163		0.978307	0.00540907
			50	0.84068	0.833599	0.828453		0.834244	0.00613859
		1	0	1.0459	1.04794	1.03812		1.04399	0.00518074
			1	1.25119	1.25036	1.2398		1.24712	0.00634696
			5	1.30542	1.3039	1.28751		1.29894	0.00993103
			10	1.04654	1.03202	1.03518		1.03791	0.00763519
			25	0.906606	0.900109	0.889394		0.898703	0.0086914
			50	0.735168	0.733277	0.727552		0.731999	0.00396535
		2.5	0	0.917228	0.923613	0.922612		0.921151	0.0034342
			1	1.00754	1.00755	1.00339		1.00616	0.00239986
			5	0.845603	0.842586	0.830648		0.839612	0.00790822
			10	0.656406	0.651016	0.646592		0.651338	0.00491487
			25	0.575316	0.572413	0.570603		0.572777	0.0023775
			50	0.47638	0.472343	0.474615		0.474446	0.00202386
		5	0	0.642133	0.642682	0.638939		0.641251	0.00202137
			1	0.727722	0.731183	0.731756		0.73022	0.0021823
			5	0.471744	0.467745	0.467557		0.469016	0.00236512
			10	0.374519	0.376691	0.373994		0.375068	0.00142974
			25	0.344765	0.343819	0.339507		0.342697	0.00280318
			50	0.299768	0.301531	0.301734		0.301011	0.00108136

## Sheet: U-937 72h
		VEN (μM)	VK2 (μM)					MEAN	S.D.
		0	0	1	1	1		1	0
			1	0.924743	1.02466	1		0.983135	0.05205
			5	0.981756	1.00617	1.05786		1.01526	0.0388596
			10	0.58951	0.679408	0.579874		0.616264	0.0548962
			25	0.514253	0.499383	0.554717		0.522785	0.0286363
			50	0.393387	0.268804	0.433962		0.365384	0.0860663
		1	0	0.906499	1	0.745912		0.884137	0.128512
			1	0.860889	0.930949	0.918239		0.903359	0.037325
			5	0.612315	0.575832	0.656604		0.614917	0.0404486
			10	0.352338	0.480888	0.459119		0.430782	0.068801
			25	0.161916	0.212084	0.14717		0.173723	0.0340297
			50	0.150513	0.156597	0.140881		0.14933	0.00792465
		2.5	0	0.808438	0.824908	0.598742		0.744029	0.126091
			1	0.606613	0.618989	0.625157		0.61692	0.00944344
			5	0.254276	0.311961	0.299371		0.288536	0.0303303
			10	0.150513	0.205919	0.14717		0.167867	0.0329959
			25	0.115165	0.138101	0.0957233		0.11633	0.0212129
			50	0.0579247	0.050185	0.0447799		0.0509632	0.0066069
		5	0	0.27138	0.218249	0.216352		0.235327	0.031237
			1	0.294185	0.193588	0.222642		0.236805	0.0517723
			5	0.0925884	0.112207	0.134591		0.113129	0.0210166
			10	0.0867731	0.0689273	0.0574843		0.0710615	0.0147606
			25	0.0464082	0.0438964	0.0256604		0.038655	0.0113235
			50	0.0117446	0.0251541	0.00654088		0.0144799	0.00960336

## Sheet: MOLM-14 48h
		VEN (nM)	VK2 (μM)					MEAN	S.D.
		0	0	1	1	1		1	0
			1	1.1592	1.14247	1.13551		1.14573	0.0121734
			5	0.598381	0.58559	0.584104		0.589358	0.00784886
			10	0.232502	0.227143	0.223762		0.227802	0.00440717
			25	0.207649	0.200481	0.200553		0.202894	0.00411759
			50	0.328502	0.324819	0.32331		0.325544	0.00267094
		10	0	0.578327	0.571483	0.570935		0.573582	0.00411872
			1	0.762191	0.750309	0.749673		0.754058	0.00705113
			5	0.331867	0.326682	0.326331		0.328293	0.00310001
			10	0.13843	0.134758	0.135519		0.136236	0.00193831
			25	0.131034	0.126543	0.126445		0.128007	0.00262141
			50	0.164038	0.161666	0.161455		0.162386	0.00143419
		25	0	0.351386	0.34434	0.339766		0.345164	0.00585375
			1	0.500905	0.492985	0.487073		0.493654	0.0069399
			5	0.208804	0.208793	0.205583		0.207726	0.00185648
			10	0.0885375	0.0863049	0.0856362		0.0868262	0.00151926
			25	0.0767351	0.0741059	0.0739365		0.0749259	0.00156916
			50	0.0964546	0.0933164	0.0934889		0.09442	0.00176416
		50	0	0.21331	0.21138	0.209436		0.211375	0.00193683
			1	0.338676	0.332917	0.329033		0.333542	0.00485182
			5	0.152716	0.148839	0.146271		0.149275	0.00324464
			10	0.0645523	0.0633946	0.062841		0.063596	0.000873251
			25	0.0541318	0.0533754	0.0532587		0.0535887	0.000473996
			50	0.0651731	0.064436	0.0654734		0.0650275	0.000533802

## Sheet: MOLM-14 72h
		VEN (nM)	VK2 (μM)					MEAN	S.D.
		0	0	1	1	1		1	0
			1	1.10118	1.08341	1.07651		1.08703	0.0127315
			5	0.449723	0.447925	0.444819		0.447489	0.00248091
			10	0.151635	0.149481	0.150636		0.150584	0.00107792
			25	0.142776	0.141086	0.142982		0.142281	0.00104015
			50	0.256159	0.257236	0.259777		0.257724	0.0018577
		10	0	0.491887	0.494692	0.492761		0.493114	0.0014349
			1	0.700164	0.692499	0.696612		0.696425	0.00383559
			5	0.277484	0.275618	0.278242		0.277115	0.0013504
			10	0.0985033	0.0966958	0.096123		0.0971074	0.00124236
			25	0.0916656	0.0912593	0.0920483		0.0916577	0.000394561
			50	0.11869	0.12119	0.120507		0.120129	0.00129222
		25	0	0.277407	0.276103	0.276604		0.276705	0.000658153
			1	0.442535	0.441772	0.442942		0.442416	0.000594401
			5	0.186279	0.184051	0.186322		0.185551	0.00129894
			10	0.0691357	0.067762	0.0664437		0.0677805	0.00134613
			25	0.0521183	0.0520397	0.0523703		0.0521761	0.000172692
			50	0.0623941	0.0622138	0.0637318		0.0627799	0.000829275
		50	0	0.157522	0.157647	0.156221		0.15713	0.000789885
			1	0.292999	0.292235	0.293045		0.292759	0.000454946
			5	0.124044	0.123724	0.123604		0.123791	0.000227146
			10	0.0501928	0.0480474	0.0489334		0.0490579	0.0010781
			25	0.0343614	0.0345518	0.0349334		0.0346155	0.000291276
			50	0.0396817	0.0410318	0.0408573		0.0405236	0.000734281
