# Supplementary material for: Vitamin K2 sensitizes the efficacy of venetoclax in acute myeloid leukemia by targeting the NOXA-MCL-1 pathway
Source: PLoS One. 2024 Jul 25;19(7):e0307662. doi: 10.1371/journal.pone.0307662 (PMC11271855; doi:10.1371/journal.pone.0307662)
Supplement: S2 File — (XLSX) [file pone.0307662.s005.xlsx]

## Sheet: (C) HL-60_24h
2022.06.23 HL-60_MitoSOX
2x104 cells events		0 mM NAC
R1	unstain	control	25 nM VEN	10 µM VK2	25 nM VEN+10 µM VK2	10 µM CCCP
BL3-A Mean	1218	3534	5096	14213	15797	27061
	1179	3500	5103	14412	15727	27313
	1190	3490	5088	14319	15850	27064
		0 mM NAC
Backgrawnd -	unstain_AV	control	25 nM VEN	10 µM VK2	25 nM VEN+10 µM VK2	10 µM CCCP
	1195.67	2338.33	3900.33	13017.3	14601.3	25865.3
		2304.33	3907.33	13216.3	14531.3	26117.3
		2294.33	3892.33	13123.3	14654.3	25868.3
		0 mM NAC
	AV	control	25 nM VEN	10 µM VK2	25 nM VEN+10 µM VK2	10 µM CCCP
	2312.33	1.01124	1.68675	5.62952	6.31455	11.1858
		0.99654	1.68978	5.71558	6.28427	11.2948
		0.992216	1.68329	5.67536	6.33747	11.1871
		0 mM NAC
		control	25 nM VEN	10 µM VK2	25 nM VEN+10 µM VK2	10 µM CCCP
AV		1	1.68661	5.67349	6.31209	11.2226
STDEV()/SQRT(COUNT())		0.00575897	0.00187401	0.0248611	0.0154043	0.0361127

## Sheet: (C) HL-60_48h
2022.06.24 HL-60_MitoSOX
2x104 cells events		0 mM NAC
R1	unstain	control	25 nM VEN	10 µM VK2	25 nM VEN+10 µM VK2	10 µM CCCP
BL3-A Mean	448	4949	9581	62580	36251	55798
	447	5081	9694	62820	37229	55586
	448	4953	9611	62678	37295	56120
		0 mM NAC
Backgrawnd -	unstain_AV	control	25 nM VEN	10 µM VK2	25 nM VEN+10 µM VK2	10 µM CCCP
	447.667	4501.33	9133.33	62132.3	35803.3	55350.3
		4633.33	9246.33	62372.3	36781.3	55138.3
		4505.33	9163.33	62230.3	36847.3	55672.3
		0 mM NAC
	AV	control	25 nM VEN	10 µM VK2	25 nM VEN+10 µM VK2	10 µM CCCP
	4546.67	0.990029	2.0088	13.6655	7.87463	12.1738
		1.01906	2.03365	13.7183	8.08974	12.1272
		0.990909	2.0154	13.687	8.10425	12.2446
		0 mM NAC
		control	25 nM VEN	10 µM VK2	25 nM VEN+10 µM VK2	10 µM CCCP
AV		1	2.01928	13.6902	8.02287	12.1819
STDEV()/SQRT(COUNT())		0.00953417	0.00743295	0.0153231	0.0742386	0.0341434

## Sheet: (D) SKM-1_24h
2022.08.23 SKM-1_MitoSOX
2x104 cells events		0 mM NAC
R1	unstain	control	25 nM VEN	10 µM VK2	25 nM VEN+10 µM VK2	10 µM CCCP
BL3-A Mean	321	5962	15003	38816	39981	34581
	314	6051	15581	39353	40418	34506
	316	6097	15230	39177	40875	34251
		0 mM NAC
Backgrawnd -	unstain_AV	control	25 nM VEN	10 µM VK2	25 nM VEN+10 µM VK2	10 µM CCCP
	317	5645	14686	38499	39664	34264
		5734	15264	39036	40101	34189
		5780	14913	38860	40558	33934
		0 mM NAC
	AV	control	25 nM VEN	10 µM VK2	25 nM VEN+10 µM VK2	10 µM CCCP
	5719.67	0.986946	2.56763	6.73099	6.93467	5.99056
		1.00251	2.66869	6.82487	7.01107	5.97745
		1.01055	2.60732	6.7941	7.09097	5.93286
		0 mM NAC
		control	25 nM VEN	10 µM VK2	25 nM VEN+10 µM VK2	10 µM CCCP
AV		1	2.61455	6.78332	7.01224	5.96696
STDEV()/SQRT(COUNT())		0.00692779	0.0293949	0.0276336	0.0451245	0.0174617

## Sheet: (D) SKM-1_48h
2022.08.24 SKM-1_MitoSOX
2x104 cells events		0 mM NAC
R1	unstain	control	25 nM VEN	10 µM VK2	25 nM VEN+10 µM VK2	10 µM CCCP
BL3-A Mean	321	2713	4333	33922	18668	26051
	331	2776	4457	34390	16562	25879
	307	2753	4407	34463	19327	25736
		0 mM NAC
Backgrawnd -	unstain_AV	control	25 nM VEN	10 µM VK2	25 nM VEN+10 µM VK2	10 µM CCCP
	319.667	2393.33	4013.33	33602.3	18348.3	25731.3
		2456.33	4137.33	34070.3	16242.3	25559.3
		2433.33	4087.33	34143.3	19007.3	25416.3
		0 mM NAC
	AV	control	25 nM VEN	10 µM VK2	25 nM VEN+10 µM VK2	10 µM CCCP
	2427.67	0.985857	1.65316	13.8414	7.55801	10.5992
		1.01181	1.70424	14.0342	6.69051	10.5284
		1.00233	1.68365	14.0643	7.82947	10.4694
		0 mM NAC
		control	25 nM VEN	10 µM VK2	25 nM VEN+10 µM VK2	10 µM CCCP
AV		1	1.68035	13.98	7.35933	10.5323
STDEV()/SQRT(COUNT())		0.00758173	0.0148367	0.0698127	0.343467	0.0375097

## Sheet: (E) HL-60
				Mean	Blank	-blank	control	Relative	MEAN	S.D.
	HL-60	unstain	1	227	235
			2	241
			3	237
		control	1	53659		53424	52743.3	1.01291	1	0.0113589
			2	52531		52296		0.991519
			3	52745		52510		0.995576
		VK2	1	45007		44772		0.848866	0.81518	0.0306563
			2	42839		42604		0.807761
			3	41845		41610		0.788915
		Ven	1	52911		52676		0.998723	0.989844	0.00769084
			2	52202		51967		0.985281
			3	52215		51980		0.985527
		Ven+VK2	1	47022		46787		0.887069	0.845592	0.0380099
			2	44396		44161		0.837281
			3	43085		42850		0.812425
		CCCP	1	12952		12717		0.241111	0.239266	0.00193996
			2	12864		12629		0.239443
			3	12748		12513		0.237243
						MEAN	S.D.
					control	1	0.0113589
					VEN	0.989844	0.00769084
					VK2	0.81518	0.0306563
					VEN+VK2	0.845592	0.0380099
					CCCP	0.239266	0.00193996

## Sheet: (E) SKM1
				Mean	Blank	-blank	control	Relative	MEAN	S.D.
	SKM1	unstain	1	249	256
			2	257
			3	262
		control	1	58050		57794	55788	1.03596	1	0.032887
			2	55631		55375		0.992597
			3	54451		54195		0.971445
		VK2	1	44121		43865		0.78628	0.74666	0.035443
			2	41301		41045		0.735732
			3	40310		40054		0.717968
		Ven	1	57351		57095		1.02343	1.03628	0.0112695
			2	58328		58072		1.04094
			3	58525		58269		1.04447
		Ven+VK2	1	46034		45778		0.820571	0.788091	0.0352694
			2	44503		44247		0.793128
			3	42129		41873		0.750574
		CCCP	1	15483		15227		0.272944	0.270757	0.00228176
			2	15371		15115		0.270936
			3	15229		14973		0.268391
						MEAN	S.D.
					control	1	0.032887
					VEN	1.03628	0.0112695
					VK2	0.74666	0.035443
					VEN+VK2	0.788091	0.0352694
					CCCP	0.270757	0.00228176

## Sheet: (F) HL-60
														-NAC	+NAC
				Mean	Blank	-blank	control	Relative	MEAN	S.D.			control	1	1.04822
	HL-60	unstain	1	227	235								VEN	0.989844	1.20483
			2	241									VK2	0.81518	1.14502
			3	237									VEN+VK2	0.845592	1.08936
		control	1	53659		53424	52743.3	1.01291	1	0.0113589
			2	52531		52296		0.991519						-NAC	+NAC
			3	52745		52510		0.995576					control	0.0113589	0.0367685
		VK2	1	45007		44772		0.848866	0.81518	0.0306563			VEN	0.00769084	0.0199824
			2	42839		42604		0.807761					VK2	0.0306563	0.0539902
			3	41845		41610		0.788915					VEN+VK2	0.0380099	0.0449937
		Ven	1	52911		52676		0.998723	0.989844	0.00769084
			2	52202		51967		0.985281
			3	52215		51980		0.985527
		Ven+VK2	1	47022		46787		0.887069	0.845592	0.0380099
			2	44396		44161		0.837281
			3	43085		42850		0.812425
		CCCP	1	12952		12717		0.241111	0.239266	0.00193996
			2	12864		12629		0.239443
			3	12748		12513		0.237243
		control+NAC	1	57691		57456		1.08935	1.04822	0.0367685
			2	54918		54683		1.03678
			3	53956		53721		1.01854
		VK2+NAC	1	63677		63442		1.20284	1.14502	0.0539902
			2	60166		59931		1.13628
			3	58038		57803		1.09593
		Ven+NAC	1	64969		64734		1.22734	1.20483	0.0199824
			2	62956		62721		1.18917
			3	63421		63186		1.19799
		Ven+VK2 +NAC	1	60317		60082		1.13914	1.08936	0.0449937
			2	57059		56824		1.07737
			3	55699		55464		1.05158

## Sheet: (F) SKM1
														-NAC	+NAC
				Mean	Blank	-blank	control	Relative	MEAN	S.D.			control	1	0.978399
	SKM-1	unstain	1	238	238.667								VEN	0.945485	0.877885
			2	239									VK2	0.807978	0.965952
			3	239									VEN+VK2	0.784908	0.845615
		control	1	52819		52580.3	51740.7	1.01623	1	0.0143719
			2	51715		51476.3		0.994891						-NAC	+NAC
			3	51404		51165.3		0.98888					control	0.0143719	0.0160638
		VK2	1	42321		42082.3		0.813332	0.807978	0.00542253			VEN	0.00286553	0.00992248
			2	42051		41812.3		0.808114					VK2	0.00542253	0.0190989
			3	41760		41521.3		0.802489					VEN+VK2	0.00861589	0.0438387
		Ven	1	49197		48958.3		0.946225	0.945485	0.00286553
			2	49284		49045.3		0.947907
			3	48995		48756.3		0.942321
		Ven+VK2	1	40984		40745.3		0.787491	0.784908	0.00861589
			2	41214		40975.3		0.791937
			3	40353		40114.3		0.775296
		CCCP	1	11817		11578.3		0.223776	0.222739	0.00324802
			2	11898		11659.3		0.225342
			3	11575		11336.3		0.219099
		control+NAC	1	51811		51572.3		0.996747	0.978399	0.0160638
			2	50265		50026.3		0.966867
			3	50509		50270.3		0.971583
		VK2+NAC	1	51338		51099.3		0.987605	0.965952	0.0190989
			2	49845		49606.3		0.958749
			3	49470		49231.3		0.951502
		Ven+NAC	1	46006		45767.3		0.884552	0.877885	0.00992248
			2	45071		44832.3		0.866482
			3	45906		45667.3		0.88262
		Ven+VK2 +NAC	1	45666		45427.3		0.877981	0.845615	0.0438387
			2	44898		44659.3		0.863138
			3	41410		41171.3		0.795725

## Sheet: (G) NAC
		NAC (mM)						MEAN	S.D.
	cont	0	1.01842	1.02971	0.972865	0.979006		1	0.0282791
		2.5	0.948281	1.01484	0.96353	1.01892		0.986391	0.0357866
		5	0.93779	0.949581	0.914921	0.934114		0.934102	0.0143886
		10	0.719125	0.769013	0.699611	0.749914		0.734416	0.0309965
	Ven 25nM	0	0.678437	0.726418	0.683404	0.705834		0.698523	0.0220877
		2.5	0.545924	0.57852	0.521177	0.582336		0.556989	0.0289305
		5	0.683702	0.679576	0.658158	0.718551		0.684997	0.0250151
		10	0.41391	0.452204	0.474941	0.467869		0.452231	0.0272569
	K2 10uM	0	0.740363	0.731794	0.708038	0.702868		0.720766	0.0181476
		2.5	1.01216	0.963509	0.901714	0.87181		0.937299	0.062841
		5	0.987812	1.01802	0.98372	0.899302		0.972215	0.0509592
		10	0.910641	0.92039	0.885893	0.839261		0.889046	0.0362274
	Ven+K2	0	0.363067	0.357541	0.382543	0.357596		0.365187	0.0118577
		2.5	0.542644	0.541434	0.553035	0.547767		0.54622	0.0053081
		5	0.759421	0.795395	0.749336	0.732985		0.759284	0.0264236
		10	0.588295	0.619185	0.592218	0.594645		0.598586	0.0139798

## Sheet: (G) TRO
		TRO (mM)						MEAN	S.D.
	cont	0	1.05237	0.978003	0.992442	0.977185		1	0.0356094
		0.05	1.10928	1.13728	1.10964	1.16911		1.13133	0.0283956
		0.1	1.10436	1.11479	1.1263	1.16907		1.12863	0.0284104
		0.25	1.10972	1.1253	1.12825	1.17681		1.13502	0.0290214
	Ven 25nM	0	0.726474	0.707611	0.658456	0.812564		0.726276	0.0642748
		0.05	0.799151	0.776857	0.703099	0.691742		0.742712	0.0532866
		0.1	0.77999	0.749289	0.711232	0.774582		0.753773	0.0313593
		0.25	0.554908	0.700225	0.69644	0.672484		0.656014	0.0685137
	K2 10uM	0	0.65251	0.640598	0.663626	0.709052		0.666446	0.0299196
		0.05	1.11861	1.10287	1.19064	1.08087		1.12325	0.0475208
		0.1	1.06914	1.27482	1.09978	1.21298		1.16418	0.0962693
		0.25	0.995468	1.12621	0.993291	1.10688		1.05546	0.0709793
	Ven+K2	0	0.32319	0.351373	0.31862	0.322222		0.328851	0.015143
		0.05	0.730855	0.822479	0.767381	0.743462		0.766044	0.0405578
		0.1	0.742318	0.790568	0.734859	0.711071		0.744704	0.0333533
		0.25	0.690977	0.687137	0.669113	0.52939		0.644154	0.0771007

[truncated: 4 more sheets: (G) MEL, (H) NAC, (H) TRO, (H) MEL]
