# Supplementary material for: Vitamin K2 sensitizes the efficacy of venetoclax in acute myeloid leukemia by targeting the NOXA-MCL-1 pathway
Source: PLoS One. 2024 Jul 25;19(7):e0307662. doi: 10.1371/journal.pone.0307662 (PMC11271855; doi:10.1371/journal.pone.0307662)
Supplement: S3 File — (XLSX) [file pone.0307662.s006.xlsx]

## Sheet: Fig5(A)
				NOXA		MCL-1		BCL-2		BAK		BAX		BCL-XL
				MEAN	S.D.	MEAN	S.D.	MEAN	S.D.	MEAN	S.D.	MEAN	S.D.	MEAN	S.D.
		24h	cont	1	0.0522184	1	0.0552417	1	0.0774327	1	0.0895885	1	0.0748693	1	0.0657444
			VEN	1.0573	0.0536714	1.16191	0.0471298	1.02219	0.0463307	1.28061	0.0600514	1.0545	0.0999464	1.05211	0.106297
			VK2	3.08731	0.224449	1.32284	0.0943846	0.89729	0.0707595	0.724331	0.0571273	1.09116	0.0252409	0.662437	0.0798273
			VE+VK2	2.71412	0.172769	1.88767	0.120886	1.02974	0.0675505	0.830864	0.0329252	1.15373	0.0455754	0.961375	0.213193
		48h	cont	1	0.0554076	1	0.0636827	1	0.0435115	1	0.0381519	1	0.0819315	1	0.0379848
			VEN	0.959482	0.0671935	1.42946	0.0584392	1.17757	0.0589921	1.20267	0.077726	0.871992	0.0489541	0.95318	0.186351
			VK2	3.93341	0.253402	2.39066	0.106756	0.310716	0.0143766	1.17731	0.0594093	0.85628	0.0506994	1.11911	0.167926
			VE+VK2	2.61177	0.131369	2.48691	0.108048	0.356631	0.028605	0.869425	0.174917	0.726824	0.0837512	1.15406	0.525356

## Sheet: Fig5(B) 
				NOXA		MCL-1		BCL-2		BAK		BAX		BCL-XL
				MEAN	S.D.	MEAN	S.D.	MEAN	S.D.	MEAN	S.D.	MEAN	S.D.	MEAN	S.D.
		24h	cont	1	0.0720708	1	0.0687333	1	0.0529931	1	0.0292605	1	0.0177902	1	0.0337598
			VEN	1.11049	0.189674	1.05126	0.174667	0.909343	0.154639	0.971486	0.173192	1.09588	0.12046	0.969453	0.0159934
			VK2	2.85359	0.170137	1.16696	0.0515334	1.16273	0.0652125	0.634735	0.0179282	0.987101	0.026961	0.687247	0.0354313
			VE+VK2	2.10217	0.0876329	1.39882	0.0757165	0.803021	0.026324	0.734803	0.021533	0.668999	0.0190009	0.619594	0.0303358
		48h	cont	1	0.0217896	1	0.0370819	1	0.0586403	1	0.0321305	1	0.0274205	1	0.0443616
			VEN	1.07132	0.0472792	1.10639	0.0457676	0.781068	0.0211557	0.882642	0.0415094	0.848607	0.0264735	0.914021	0.168404
			VK2	2.16852	0.0828839	0.967866	0.0342077	0.625357	0.0231353	0.703393	0.0183996	0.659031	0.0226439	0.616563	0.0689799
			VE+VK2	2.29551	0.14173	1.52885	0.0641886	0.270167	0.0211371	0.865016	0.0545489	0.53855	0.024822	1.19079	0.0631548

## Sheet: Fig5(C)
			NOXA
			24h		48h
			MEAN	S.D.	MEAN	S.D.
	-NAC	cont	1	0.0386805	1	0.0239409
		VEN	1.16474	0.0165546	0.929722	0.0469739
		VK2	3.30533	0.0316847	3.83311	0.173588
		VE+VK2	2.82263	0.174187	2.31172	0.133647
	+NAC	cont	0.766053	0.00296377	1.29537	0.059654
		VEN	0.770543	0.0138895	0.905799	0.0411823
		VK2	0.804962	0.0226424	1.30029	0.0190813
		VE+VK2	0.782866	0.0180218	1.03994	0.0331217

## Sheet: Fig5(D)
			NOXA
			24h		48h
			MEAN	S.D.	MEAN	S.D.
	-NAC	cont	1	0.0546831	1	0.0690396
		VEN	1.00039	0.0318911	1.1048	0.0264987
		VK2	2.7957	0.0831413	2.28723	0.134661
		VE+VK2	2.00628	0.176296	2.62479	0.456747
	+NAC	cont	1.36123	0.0397641	1.19561	0.0619754
		VEN	1.48669	0.137224	1.03455	0.0475092
		VK2	1.27448	0.0592316	1.80525	0.0733059
		VE+VK2	1.70283	0.709176	1.62476	0.062756
