# Supplementary material for: Vitamin K2 sensitizes the efficacy of venetoclax in acute myeloid leukemia by targeting the NOXA-MCL-1 pathway
Source: PLoS One. 2024 Jul 25;19(7):e0307662. doi: 10.1371/journal.pone.0307662 (PMC11271855; doi:10.1371/journal.pone.0307662)
Supplement: S4 File — (XLSX) [file pone.0307662.s007.xlsx]

## Sheet: (A) HL-60 Wt
		VEN (nM)	VK2 (μM)						MEAN	S.D.
		0	0	106.087	107.439	98.3548	88.1191		100	8.87423
			1	103.335	101.42	99.3208	88.2005		98.0691	6.78018
			5	96.9818	86.045	78.5865	77.7134		84.8317	8.92133
			10	66.5088	56.3693	55.7537	52.2905		57.7306	6.12132
			25	59.7139	52.5786	52.1408	49.6574		53.5227	4.32328
			50	45.6795	46.8093	46.423	45.8867		46.1996	0.5132
		10	0	70.6525	74.1096	76.7435	82.0397		75.8863	4.80099
			1	81.0747	83.9411	77.1437	81.6919		80.9629	2.82843
			5	65.1411	65.5999	66.9139	65.617		65.818	0.763149
			10	35.6882	36.0964	35.7429	36.3928		35.9801	0.329315
			25	38.4241	39.5329	39.4385	39.8981		39.3234	0.631446
			50	35.3362	35.2737	36.467	39.8679		36.7362	2.15864
		25	0	67.7049	72.757	65.0929	68.5931		68.537	3.18151
			1	70.6555	74.4262	71.6059	76.1686		73.2141	2.53844
			5	45.8117	43.2131	45.3233	47.283		45.4078	1.68357
			10	26.4084	27.1482	27.05	29.9528		27.6398	1.57648
			25	28.2122	29.1882	29.0492	34.585		30.2586	2.91625
			50	30.0993	31.9436	32.2989	35.0215		32.3409	2.03061
		50	0	68.9645	65.7927	62.3668	58.811		63.9837	4.37614
			1	52.1529	46.183	46.105	46.1126		47.6384	3.00989
			5	44.5739	44.4085	44.9066	44.9591		44.712	0.264661
			10	22.4077	21.7435	21.9486	21.8764		21.9941	0.288529
			25	23.7465	25.1693	24.7306	27.0693		25.1789	1.3936
			50	16.2442	15.0308	14.5735	14.7067		15.1388	0.761532

## Sheet: (A) HL-60 NOXA-KO
		VEN (nM)	VK2 (μM)						MEAN	S.D.
		0	0	101.032	103.225	96.0247	99.718		100	3.01936
			1	87.4464	91.9875	80.8289	86.2495		86.6281	4.58864
			5	97.3219	94.9196	84.1434	90.4042		91.6973	5.79519
			10	91.6423	93.2637	81.4698	83.6915		87.5168	5.80933
			25	92.833	87.8134	81.4655	79.3881		85.375	6.12901
			50	78.7106	81.1594	77.4661	73.9589		77.8238	2.99879
		10	0	97.6555	94.5233	97.5097	100.826		97.6286	2.5743
			1	78.7069	83.5377	90.2404	81.1734		83.4146	4.95958
			5	73.8699	72.5814	75.4932	78.1795		75.031	2.41355
			10	72.4973	71.3974	74.6498	75.9814		73.6315	2.06853
			25	76.7797	74.8148	78.5141	78.0028		77.0279	1.64507
			50	67.8175	67.8126	68.8055	66.9344		67.8425	0.764519
		25	0	102.566	98.2949	101.264	111.055		103.295	5.47359
			1	89.2982	89.6134	91.3356	93.5441		90.9478	1.94876
			5	70.7031	72.7726	77.7552	84.7381		76.4923	6.24334
			10	66.7572	68.9812	74.0881	79.7974		72.406	5.80519
			25	69.6637	74.8879	79.638	85.3744		77.391	6.70225
			50	64.3174	68.9312	73.5268	81.3215		72.0242	7.24937
		50	0	87.8652	102.52	94.2942	96.6552		95.3336	6.06214
			1	83.7381	81.1266	79.5416	80.5374		81.2359	1.79177
			5	72.3269	76.0829	77.8122	76.4518		75.6685	2.34856
			10	67.7455	69.3664	71.8185	78.7374		71.9169	4.84544
			25	60.1578	56.7315	60.2639	62.0039		59.7893	2.2072
			50	76.4368	73.3937	82.6788	84.3695		79.2197	5.16956

## Sheet: (B) SKM-1 wt
		VEN (nM)	VK2 (μM)						MEAN	S.D.
		0	0	0.989653	0.959342	1.01911	1.03189		1	0.0323653
			1	1.03947	1.02327	1.03819	1.03859		1.03488	0.0077603
			5	1.08106	1.04957	1.01609	1.06315		1.05247	0.027466
			10	1.01906	0.952838	0.95856	0.918688		0.962286	0.0417418
			25	0.894024	0.879082	0.854977	0.860454		0.872134	0.017872
			50	0.860014	0.833631	0.789644	0.737617		0.805226	0.0536109
		1	0	0.944565	0.995734	0.922781	0.964744		0.956956	0.0310156
			1	1.00341	0.993663	1.00436	0.997912		0.999835	0.0050001
			5	0.833346	0.884504	0.872556	0.840983		0.857848	0.024574
			10	0.543716	0.61584	0.563442	0.512447		0.558861	0.043402
			25	0.309885	0.338207	0.332764	0.319454		0.325077	0.0128312
			50	0.346055	0.327845	0.351791	0.363612		0.347326	0.0149028
		2.5	0	0.677174	0.603033	0.620036	0.660311		0.640139	0.0344455
			1	0.696013	0.694822	0.679991	0.685239		0.689016	0.00771103
			5	0.58192	0.574827	0.542172	0.585577		0.571124	0.0198107
			10	0.31571	0.380702	0.371551	0.369353		0.359329	0.0294917
			25	0.202718	0.205228	0.214302	0.196091		0.204585	0.0075379
			50	0.235756	0.260613	0.244823	0.268675		0.252467	0.014908
		5	0	0.29416	0.308491	0.305336	0.317946		0.306483	0.00980852
			1	0.317706	0.315257	0.316535	0.281519		0.307754	0.0175186
			5	0.279998	0.272813	0.285455	0.283198		0.280366	0.00551059
			10	0.193085	0.197985	0.193812	0.19841		0.195823	0.0027634
			25	0.153203	0.153332	0.171468	0.167097		0.161275	0.00941719
			50	0.176386	0.1688	0.172513	0		0.129425	0.0863387

## Sheet: (B) SKM-1 NOXA-KO
		VEN (nM)	VK2 (μM)						MEAN	S.D.
		0	0	1.0053	0.987672	1.00271	1.00432		1	0.00828749
			1	1.0534	1.0598	1.05315	1.0449		1.05281	0.00610901
			5	1.0611	1.05766	1.05733	1.02199		1.04952	0.0184339
			10	0.969435	0.939761	0.93433	0.90438		0.936977	0.0266512
			25	0.917522	0.882872	0.901081	0.842312		0.885947	0.0323497
			50	0.915296	0.811817	0.796136	0.762141		0.821348	0.0659751
		1	0	1.03842	1.03108	1.00308	1.0339		1.02662	0.0159805
			1	1.09175	1.02719	1.0572	1.0214		1.04938	0.0323077
			5	0.9163	0.98667	0.95585	0.9643		0.95578	0.0293565
			10	0.84435	0.793322	0.85993	0.873642		0.842811	0.0350959
			25	0.741184	0.739572	0.729562	0.746818		0.739284	0.00718742
			50	0.625505	0.639035	0.655111	0.666894		0.646636	0.0181341
		2.5	0	0.956204	0.927135	0.91768	0.919845		0.930216	0.0177912
			1	0.955862	0.905072	0.974612	0.905163		0.935177	0.0355441
			5	0.950242	0.917759	0.951611	0.981386		0.95025	0.0259933
			10	0.761121	0.860085	0.827595	0.8279		0.819176	0.0415969
			25	0.702335	0.719876	0.672414	0.665274		0.689975	0.0255954
			50	0.640231	0.639385	0.645507	0.621013		0.636534	0.0106959
		5	0	0.766286	0.731645	0.715521	0.728972		0.735606	0.0216363
			1	0.805285	0.723241	0.802614	0.728779		0.76498	0.0450682
			5	0.727532	0.628969	0.720581	0.667607		0.686172	0.0465886
			10	0.597404	0.612134	0.622375	0.621583		0.613374	0.0116185
			25	0.611039	0.588704	0.593438	0.550061		0.58581	0.0256973
			50	0.635707	0.616689	0.588495	0		0.460223	0.307428
