# Supplementary material for: Vitamin K2 sensitizes the efficacy of venetoclax in acute myeloid leukemia by targeting the NOXA-MCL-1 pathway
Source: PLoS One. 2024 Jul 25;19(7):e0307662. doi: 10.1371/journal.pone.0307662 (PMC11271855; doi:10.1371/journal.pone.0307662)
Supplement: S5 File — (XLSX) [file pone.0307662.s008.xlsx]

## Sheet: S1 Fig(HL-60)
		VK2 (μM)	5-Aza (μM)					MEAN	S.D.
		0	0	1.00225	0.965714	1.02003		0.995999	0.0276941
			1	0.681053	0.642336	0.645714		0.656368	0.0214444
			5	0.455766	0.44724	0.449671		0.450892	0.00439198
			10	0.310594	0.31752	0.318658		0.315591	0.0043644
			25	0.252018	0.257976	0.259104		0.256366	0.00380786
			50	0.249576	0.250687	0.252917		0.25106	0.00170132
		10	0	0.704196	0.656216	0.632029		0.664147	0.0367314
			1	0.656819	0.690916	0.666047		0.671261	0.017636
			5	0.463934	0.484063	0.479224		0.47574	0.0105068
			10	0.358848	0.361095	0.367557		0.3625	0.00452123
			25	0.291878	0.29559	0.296729		0.294732	0.00253675
			50	0.276129	0.280653	0.286184		0.280989	0.00503576
		25	0	0.4341	0.441024	0.458773		0.444632	0.0127258
			1	0.247775	0.248536	0.254833		0.250382	0.00387427
			5	0.208635	0.239967	0.203041		0.217215	0.0199016
			10	0.0959972	0.0892284	0.0899918		0.0917391	0.00370731
			25	0.0679441	0.0680725	0.0730594		0.069692	0.00291694
			50	0.0362971	0.0463821	0.0417329		0.0414707	0.00504761

## Sheet: S1 Fig(SKM-1)
		VK2 (μM)	5-Aza (μM)					MEAN	S.D.
		0	0	0.98154	0.982163	0.99553		0.986411	0.00790345
			1	0.462555	0.418786	0.42247		0.434604	0.0242767
			5	0.316483	0.323769	0.330392		0.323548	0.00695683
			10	0.252268	0.274349	0.195429		0.240682	0.0407158
			25	0.202652	0.196311	0.196142		0.198368	0.00371058
			50	0.147728	0.138814	0.135191		0.140578	0.00645162
		10	0	0.685983	0.725048	0.689363		0.700132	0.0216445
			1	0.308897	0.336012	0.243924		0.296278	0.0473231
			5	0.415437	0.416555	0.382574		0.404855	0.0193042
			10	0.323111	0.313456	0.333404		0.323324	0.00997573
			25	0.151019	0.165312	0.157608		0.15798	0.00715353
			50	0.0524417	0.0833892	0.0763594		0.0707301	0.0162235
		25	0	0.627023	0.553186	0.604542		0.594917	0.0378479
			1	0.328807	0.367191	0.313981		0.33666	0.0274603
			5	0.380487	0.336951	0.349705		0.355714	0.0223815
			10	0.275903	0.291909	0.287179		0.284997	0.00822308
			25	0.144862	0.155887	0.147604		0.149451	0.00573973
			50	0.096557	0.0957266	0.0891375		0.093807	0.00406517

## Sheet: S2 Fig(A) HL-60
			VK2 (μM)						MEAN	S.D.
	siCont	-VEN	0	1.04208	0.958665	0.972617	1.02664		1	0.0405737
			1	1.07996	1.18477	1.09785	1.09472		1.11432	0.047605
			5	0.965373	0.926045	0.859705	0.898365		0.912372	0.0445945
			10	0.353178	0.611116	0.595232	0.58774		0.536816	0.122813
			25	0.230018	0.411311	0.35322	0.326475		0.330256	0.0756288
			50	0.152993	0.311116	0.257183	0.205291		0.231646	0.0679424
		+VEN	0	0.735071	0.667762	0.67867	0.733861		0.703841	0.0356454
			1	0.814891	0.577009	0.63144	0.574468		0.649452	0.11338
			5	0.19802	0.247519	0.205426	0.231313		0.22057	0.0229457
			10	0.144454	0.16048	0.163123	0.196425		0.166121	0.021822
			25	0.10627	0.110199	0.124507	0.120882		0.115464	0.00862875
			50	0.0749435	0.0764438	0.0753091	0.0834715		0.0775419	0.0040043
	siNOXA	-VEN	0	0.992968	1.0066	0.993641	1.00679		1	0.00773618
			1	0.987836	0.992603	1.06999	1.00483		1.01381	0.0381257
			5	0.97383	0.973137	1.01334	0.960252		0.980141	0.0229994
			10	0.825182	0.812615	0.804104	0.843179		0.82127	0.0169793
			25	0.572859	0.666647	0.725906	0.657793		0.655802	0.0630229
			50	0.409651	0.458791	0.458051	0.471669		0.44954	0.0273181
		+VEN	0	0.874805	0.906705	0.858707	0.843444		0.870915	0.0270785
			1	0.729288	0.723639	0.661065	0.632325		0.686579	0.0475814
			5	0.441268	0.464202	0.464683	0.477364		0.461879	0.0150318
			10	0.569289	0.538091	0.51043	0.540937		0.539687	0.0240581
			25	0.336921	0.416493	0.338886	0.31156		0.350965	0.0454232
			50	0.354978	0.432166	0.382963	0		0.292527	0.197611

## Sheet: S2 Fig(A) SKM-1
			VK2 (μM)						MEAN	S.D.
	siCont	-VEN	0	1.02609	0.983844	1.00268	0.987382		1	0.0192202
			1	1.04795	1.02673	1.03626	1.04377		1.03868	0.00931514
			5	1.00591	1.01668	1.00323	0.959044		0.996214	0.0254525
			10	0.801859	0.826784	0.837972	0.835891		0.825626	0.0165735
			25	0.640534	0.655231	0.643399	0.628642		0.641952	0.010918
			50	0.636205	0.667535	0.648756	0.752585		0.67627	0.0524804
		+VEN	0	0.662483	0.658287	0.671879	0.683867		0.669129	0.0113503
			1	0.68869	0.700443	0.695865	0.712428		0.699356	0.0099669
			5	0.589868	0.588729	0.581271	0.577484		0.584338	0.005951
			10	0.375634	0.380305	0.395055	0.380889		0.382971	0.00839214
			25	0.280409	0.282397	0.290769	0.277429		0.282751	0.00572199
			50	0.313574	0.301442	0.285743	0.298758		0.299879	0.0114175
	siNOXA	-VEN	0	1.01479	0.968961	0.965919	1.05033		1	0.0403187
			1	1.11434	1.0387	1.02606	1.04755		1.05666	0.0394481
			5	1.1022	0.952172	1.09809	1.01307		1.04138	0.0722842
			10	0.886398	0.827975	0.879449	0.886639		0.870115	0.0282906
			25	0.875088	0.796188	0.844645	0.798732		0.828663	0.038128
			50	0.845353	0.894296	0.771961	0.803389		0.82875	0.0530414
		+VEN	0	1.00646	0.963677	0.985026	0.959333		0.978624	0.0216896
			1	1.02555	1.0676	1.06819	1.11384		1.0688	0.0360593
			5	0.921291	0.847505	0.864614	0.905767		0.884794	0.0344945
			10	0.579705	0.587744	0.598007	0.613962		0.594855	0.0147771
			25	0.607676	0.594646	0.567664	0.576972		0.58674	0.0178899
			50	0.46407	0.503094	0.530307	0		0.374368	0.251055
